# Supplementary material for: Lung Fibroblasts from Patients with Idiopathic Pulmonary Fibrosis Exhibit Genome-Wide Differences in DNA Methylation Compared to Fibroblasts from Nonfibrotic Lung
Source: PLoS One. 2014 Sep 12;9(9):e107055. doi: 10.1371/journal.pone.0107055 (PMC4162578; doi:10.1371/journal.pone.0107055)
Supplement: Table S1 — Primers for Pyrosequencing. (XLSX) [file pone.0107055.s001.xlsx]

## Sheet: Sheet1
Table S1 Primers for Pyrosequencing
Target	Sequence
CDKN2B - CpG sites 1-6
Biotin-labelled forward primer	TTTTATTTAGAGTTGGAGTGGGAGATT
Reverse primer	AACCTATAAACCTACAAACCTATCT
Reverse sequencing primer	ACCTATCTAAAACTCACAA
CDKN2B - CpG sites 7-25
Forward primer	GGGGTGGGAAATTGGGTAA
Biotin-labelled reverse primer	CAACTACCCAAACCCTACCACTCTCA
Forward sequencing primer	GGGAAATTGGGTAAGAAAATA
CARD10 - CpG sites 1-28 upstream of TSS
Forward primer	TTGAGTAAGAGGGGAGTTGGTAG
Biotin-labelled reverse primer	CTCCCCCTACTTCCTATTTC
Forward sequencing primer	TTTATTTTGTAGAAAGTTTTTATGA
CARD10 - CpG sites 1-20 downstream of TSS
Forward primer	GGTAGGTTGGTGGGTATAT
Biotin-labelled reverse primer	AACCAAAAAAAAATACTAAACACCT
Forward sequencing primer	AGGTTGGTGGGTATATTTA
