# Supplementary material for: Lung Fibroblasts from Patients with Idiopathic Pulmonary Fibrosis Exhibit Genome-Wide Differences in DNA Methylation Compared to Fibroblasts from Nonfibrotic Lung
Source: PLoS One. 2014 Sep 12;9(9):e107055. doi: 10.1371/journal.pone.0107055 (PMC4162578; doi:10.1371/journal.pone.0107055)
Supplement: Table S2 — Differentially methylated CpG sites in IPF versus patient-derived nonfibrotic fibroblasts. (XLSX) [file pone.0107055.s002.xlsx]

## Sheet: Sheet1
Table S2 Differentially methylated CpG sites in IPF versus patient-derived nonfibrotic fibroblasts
Array identifier	Chr	Map location#	SNP$	Gene ID	Gene symbol	log FC*	p value
cg01495509	5	169748956		3779	KCNMB1	2.71982	0.000406253
cg18979223	9	21995769		1030	CDKN2B	2.60347	1.66e-05
cg08914623	11	44284148		60529	ALX4	2.42768	0.000576154
cg08126211	6	24465699		353219	KAAG1	2.32581	0.000285599
cg04655481	9	124836630		2844	GPR21	1.97336	0.000521846
cg06638966	6	70633042		1310	COL19A1	1.88932	0.00027335
cg06521852	22	36471365		11078	HRIHFB2122	1.83596	0.000423041
cg04601137	19	1463314		339366	ADAMTSL5	1.83497	0.000767521
cg09017174	11	35397101		6506	SLC1A2	1.83457	0.000138725
cg14329157	2	228444379		164781	WDR69	1.73123	0.000877206
cg06323290	10	70699885		3098	HK1	1.67601	0.000321931
cg13797282	22	36244805		29775	CARD10	1.62192	6.58e-05
cg19423311	16	27321405		50615	IL21R	1.59627	0.000907208
cg12875426	18	45241530		54808	DYM	1.48867	4.73e-05
cg21096399	11	118693355	SNP	4162	MCAM	1.34364	0.000594807
cg00169548	14	34414883		11177	BAZ1A	1.24454	0.000115999
cg02066681	21	45648228		80781	COL18A1	1.21186	0.000367465
cg01340005	3	182912154		6657	SOX2	1.18653	0.000579979
cg05646865	1	41259495		200172	FLJ23878	1.17741	0.000187903
cg08651674	6	7053440		6239	RREB1	1.04247	0.000873814
cg06444781	12	119900893		6927	TCF1	-1.07835	0.000715699
cg01255591	20	42399124		140902	R3HDML	-1.07997	0.000507731
cg18468844	1	28376307		5724	PTAFR	-1.17861	0.000662737
cg15670863	19	53802104		171169	SPACA4	-1.27626	3.18e-05
cg01920232	12	105500798		5992	RFX4	-1.29654	0.000364794
cg16894211	22	31733542	SNP	8224	SYN3	-1.34764	2.53e-05
cg13550608	3	50289658		7869	SEMA3B	-1.35111	7.56e-05
cg04498679	6	32003577	SNP	717	C2	-1.36095	0.000344882
cg16345226	19	16632394	SNP	79041	TMEM38A	-1.39099	8.73e-05
cg23154272	1	153232692		55891	LENEP	-1.42974	0.000476373
cg20861607	15	30110406	SNP	1139	CHRNA7	-1.63374	0.000283127
cg12022621	1	202001128		54900	LAX1	-1.67415	0.000751037
cg14606768	5	39401572		735	C9	-1.72143	0.000863815
cg07638938	10	131238589	SNP	4255	MGMT	-1.77413	0.000137918
cg19857541	3	110319490		27136	MORC1	-1.80137	0.000168425
cg04518808	19	59076634		5582	PRKCG	-1.84518	0.000547963
cg09705062	11	64079466	SNP	55867	SLC22A11	-1.86167	2.46e-05
cg22584138	17	25586346		6532	SLC6A4	-1.90339	0.000820395
cg03918304	2	176689900		3236	HOXD10	-1.91377	0.000198912
cg07455279	19	59297515		4696	NDUFA3	-1.92842	0.00026305
cg04167867	3	110319820		27136	MORC1	-1.93081	0.000644051
cg01594262	19	43497985		90522	YIF1B	-1.99861	2.27e-05
cg17910564	8	42367859		7419	VDAC3	-2.10796	1.06e-05
cg22960952	4	76700193		152816	FLJ23657	-2.11721	0.000281586
cg10918927	12	52697460	SNP	3221	HOXC4	-2.15912	0.000280034
cg14141399	19	56919860		3036	HAS1	-2.23843	0.000142718
cg16240480	1	234624096		128178	EDARADD	-2.28193	0.000334263
cg20281815	8	143758510		8000	PSCA	-2.49682	1.32e-05
cg24855780	11	56845942		85456	TNKS1BP1	-2.57638	9.73e-05
cg13781408	17	76710295		9625	AATK	-4.93168	0.00094753
# NCBI Build 36.1; $ CpG site annotated in dbSNP v132 database for known single nucleotide polymorphism; * logFC = log fold change in methylation of IPF versus control cells
