# Supplementary material for: Lung Fibroblasts from Patients with Idiopathic Pulmonary Fibrosis Exhibit Genome-Wide Differences in DNA Methylation Compared to Fibroblasts from Nonfibrotic Lung
Source: PLoS One. 2014 Sep 12;9(9):e107055. doi: 10.1371/journal.pone.0107055 (PMC4162578; doi:10.1371/journal.pone.0107055)
Supplement: Table S3 — Differentially methylated CpG sites in IPF fibroblasts versus normal commercial line fibroblasts. (XLSX) [file pone.0107055.s003.xlsx]

## Sheet: Sheet1
Table S3 Differentially methylated CpG sites in IPF fibroblasts versus normal commercial line fibroblasts
Array identifier	Chr	Map location#	SNP$	Gene ID	Gene symbol	log FC*	p value
cg00413066	15	50192756		10017	BCL2L10	2.29441	0.00118815
cg18979223	9	21995769		1030	CDKN2B	2.19488	0.000119039
cg08914623	11	44284148		60529	ALX4	2.06913	0.00230375
cg25580076	10	102738531		84545	MRPL43	2.00345	0.000751117
cg08126211	6	24465699		353219	KAAG1	1.90281	0.0017875
cg09873258	14	100262647		8788	DLK1	1.88034	0.000435487
cg14813083	11	18433856	SNP	160287	LDHAL6A	1.78924	0.000406028
cg07713493	1	203740016		5129	PCTK3	1.7891	0.00315072
cg20648149	14	63388842		23224	SYNE2	1.71315	0.00257084
cg12875426	18	45241530		54808	DYM	1.66056	1.28e-05
cg27495845	1	159959712		127943	FCRLM2	1.6504	0.00215779
cg04601137	19	1463314		339366	ADAMTSL5	1.61583	0.00227428
cg08367223	19	45947144		6626	SNRPA	1.44748	0.00106303
cg09017174	11	35397101		6506	SLC1A2	1.4321	0.00147782
cg07526675	X	48579311		27344	PCSK1N	1.37145	0.00202566
cg16446783	11	18149936		117196	MRGPRX4	1.33081	0.000152837
cg13797282	22	36244805		29775	CARD10	1.29313	0.000672631
cg05646865	1	41259495		200172	FLJ23878	1.28115	7.56e-05
cg08374799	12	51887317		3695	ITGB7	1.22294	0.00214764
cg01459162	1	17446917		51702	PADI3	1.20452	0.000192171
cg14371590	12	56300182		65012	SLC26A10	1.2012	0.00260908
cg25195673	2	69468449		2673	GFPT1	1.1399	1.13e-05
cg20616836	19	3015281		166	AES	1.09594	0.00268427
cg09018862	19	47574484		90198	SBP1	1.09045	0.00230357
cg16345226	19	16632394	SNP	79041	TMEM38A	-1.00121	0.00203101
cg05723825	2	94901202		150483	TEKT4	-1.10053	0.00281241
cg19970051	16	166184		3039	HBA1	-1.11251	0.000990006
cg05606799	1	202431930		3814	KISS1	-1.16911	0.00200306
cg24750391	7	94864147	SNP	5446	PON3	-1.23156	0.00233244
cg21509023	16	162380		3040	HBA2	-1.23729	0.000469935
cg18468844	1	28376307		5724	PTAFR	-1.24663	0.000388789
cg09705062	11	64079466	SNP	55867	SLC22A11	-1.34549	0.000761285
cg09706243	11	66878210		57804	POLD4	-1.35274	0.00259976
cg06172871	16	70645745	SNP	3240	HP	-1.36289	0.00143465
cg24516061	20	62181217		10287	RGS19	-1.37056	0.00146488
cg04631202	1	25815047		57134	MAN1C1	-1.39602	0.00116731
cg21783004	5	135318187		3950	LECT2	-1.40652	0.00219854
cg09212058	2	37396963		23683	PRKD3	-1.40684	0.0020766
cg06200339	5	157011982		11063	SOX30	-1.47779	0.00275328
cg25258291	13	97593563		10160	FARP1	-1.49749	0.00302297
cg09646392	13	107719053		10673	TNFSF13B	-1.56389	0.00175985
cg06493930	11	22646390		2620	GAS2	-1.57775	0.000623822
cg17910564	8	42367859		7419	VDAC3	-1.60556	0.00023649
cg12072001	4	1156767		10417	SPON2	-1.74004	0.00115363
cg14546153	20	56523721		164284	FLJ90166	-1.76903	0.00209778
cg05373457	8	99509124		3788	KCNS2	-1.92083	3.96e-05
cg22762180	6	138470587		64065	PERP	-1.9434	0.00137875
cg05843340	5	68664374		202243	KENAE	-2.40836	0.00273072
cg26521404	7	27171506	SNP	3205	HOXA9	-2.70131	0.000564804
cg10784813	16	11256179		8651	SOCS1	-2.97186	0.00300631
# NCBI Build 36.1; $ CpG site annotated in dbSNP v132 database for known single nucleotide polymorphism; * logFC = log fold change in methylation of IPF versus control cells
