# Supplementary material for: Lung Fibroblasts from Patients with Idiopathic Pulmonary Fibrosis Exhibit Genome-Wide Differences in DNA Methylation Compared to Fibroblasts from Nonfibrotic Lung
Source: PLoS One. 2014 Sep 12;9(9):e107055. doi: 10.1371/journal.pone.0107055 (PMC4162578; doi:10.1371/journal.pone.0107055)
Supplement: Table S4 — Differentially Methylated CpG Sites in Common When IPF Cells Were Compared to Both Control Groups. (XLSX) [file pone.0107055.s004.xlsx]

## Sheet: Suppl Table 3
Table S4 Differentially Methylated CpG Sites in Common When IPF Cells Were Compared to Both Control Groups
			IPF vs patient-derived lines			IPF vs comm cell lines
Gene Name	Gene Symbol	Gene ID	Map info	log FC	p value	Map info	log FC	p value
hypothetical protein LOC148811	FLJ32569	148811	1:204085802*	3.30675	0.0175107	1:204085802*	2.74035	0.0440376
chromosome 1 open reading frame 118	C1orf118	374987	1:78127701	2.77542	0.0332695	1:78127701	3.34657	0.012276
LAG1 homolog, ceramide synthase 2 (S. cerevisiae)	LASS2	29956	1:149214520	2.75692	0.00340013	1:149214520	2.01116	0.0245699
potassium large conductance calcium-activated channel, subfamily M, beta member 1	KCNMB1	3779	5:169748956	2.71982	0.000406253	5:169748956	1.98944	0.00549197
potassium large conductance calcium-activated channel, subfamily M, beta member 1	KCNMB1	3779	5:169749370	1.50612	0.024106
cyclin-dependent kinase inhibitor 2B (p15, inhibits CDK4)	CDKN2B	1030	9:21995769	2.60347	1.66e-05	9:21995769	2.19488	0.000119039
cyclin-dependent kinase inhibitor 2B (p15, inhibits CDK4)	CDKN2B	1030	9:21995288*	2.20671	0.0295793	9:21995288*	2.14738	0.0336813
hypothetical protein LOC283932	LOC283932	283932	16:30841835	2.49524	0.0291356	16:30841835	2.31876	0.0409462
aristaless-like homeobox 4	ALX4	60529	11:44284148	2.42768	0.000576154	11:44284148	2.06913	0.00230375
cadherin 13, H-cadherin (heart)	CDH13	1012	16:81217829	2.3355	0.0108937	16:81217829	1.8778	0.0350709
kidney associated antigen 1	KAAG1	353219	6:24465699	2.32581	0.000285599	6:24465699	1.90281	0.0017875
Fanconi anemia, complementation group E	FANCE	2178	6:35527771	2.15673	0.0283357	6:35527771	2.22991	0.0239642
hypothetical protein LOC148811	FLJ32569	148811	1:204085874	2.10956	0.0188253	1:204085874	1.9091	0.0313483
keratin 4	KRT4	3851	12:51494560	2.01982	0.00570634	12:51494560	1.44384	0.0381882
tetratricopeptide repeat domain 12	TTC12	54970	11:112690747	1.98847	0.0130947	11:112690747	1.95157	0.0146101
BCL2-like 10 (apoptosis facilitator)	BCL2L10	10017	15:50192756	1.98351	0.00382426	15:50192756	2.29441	0.00118815
DnaJ (Hsp40) homolog, subfamily C, member 15	DNAJC15	29103	13:42494577	1.92271	0.000973964	13:42494577	1.29625	0.0165584
arylsulfatase B	ARSB	411	5:78317855	1.87856	0.00801674	5:78317855	1.53958	0.0252934
ADAMTS-like 5	ADAMTSL5	339366	19:1463314	1.83497	0.000767521	19:1463314	1.61583	0.00227428
solute carrier family 1 (glial high affinity glutamate transporter), member 2	SLC1A2	6506	11:35397101	1.83457	0.000138725	11:35397101	1.4321	0.00147782
PCTAIRE protein kinase 3	PCTK3	5129	1:203740016	1.81988	0.00276326	1:203740016	1.7891	0.00315072
olfactomedin-like 2A	OLFML2A	169611	9:126602682	1.69591	0.0271274	9:126602682	2.12468	0.00738653
delta-like 1 homolog (Drosophila)	DLK1	8788	14:100262647	1.67662	0.0012416	14:100262647	1.88034	0.000435487
forkhead box P2	FOXP2	93986	7:113842655	1.6739	0.00205695	7:113842655	1.0494	0.0373835
ventricular zone expressed PH domain homolog 1 (zebrafish)	VEPH1	79674	3:158699980	1.64584	0.00682228	3:158699980	1.27538	0.0295889
p21 (CDKN1A)-activated kinase 2	PAK2	5062	3:197950822	1.64383	0.0493223	3:197950822	1.6514	0.0483876
caspase recruitment domain family, member 10	CARD10	29775	22:36244805	1.62192	6.58e-05	22:36244805	1.29313	0.000672631
family with sequence similarity 110, member A	FAM110A	83541	20:764362	1.62093	0.0182341	20:764362	1.32252	0.048535
histone cluster 1, H2aj	HIST1H2AJ	8331	6:27890176	1.62052	0.0188196	6:27890176	1.53873	0.024726
sortilin-related receptor, L(DLR class) A repeats-containing	SORL1	6653	11:120828754	1.5714	0.0117107	11:120828754	1.1909	0.0479474
aldehyde dehydrogenase 1 family, member A3	ALDH1A3	220	15:99236819	1.51188	0.0312289	15:99236819	1.64115	0.0206324
aldehyde dehydrogenase 1 family, member A3	ALDH1A3	220	15:99236540	1.83794	0.0384168
mitochondrial ribosomal protein L43	MRPL43	84545	10:102738531	1.50941	0.00700733	10:102738531	2.00345	0.000751117
dymeclin	DYM	54808	18:45241530	1.48867	4.73e-05	18:45241530	1.66056	1.28e-05
vesicle-associated membrane protein 8 (endobrevin)	VAMP8	8673	2:85657082	1.40522	0.0288203	2:85657082	1.33303	0.0369627
vesicle-associated membrane protein 8 (endobrevin)	VAMP8	8673				2:85658243	1.06288	0.0476418
membrane-spanning 4-domains, subfamily A, member 3 (hematopoietic cell-specific)	MS4A3	932	11:59580836	1.37727	0.0180153	11:59580836	1.62912	0.00642822
LIM domain containing preferred translocation partner in lipoma	LPP	4026	3:189413398	1.33748	0.0191982	3:189413398	1.29703	0.0226044
integrin, beta 7	ITGB7	3695	12:51887317	1.27064	0.00156869	12:51887317	1.22294	0.00214764
calpain 2, (m/II) large subunit	CAPN2	824	1:221966359*	1.26709	0.0312846	1:221966359*	1.38916	0.0196011
calpain 2, (m/II) large subunit	CAPN2	824	1:221966369	1.62034	0.00804532
lectin, galactoside-binding, soluble, 3 binding protein	LGALS3BP	3959	17:74487947	1.25542	0.0278754	17:74487947	1.12194	0.0466208
dystrobrevin binding protein 1	DTNBP1	84062	6:15771517*	1.22531	0.0382333	6:15771517*	1.26749	0.0327105
Wilms tumor upstream neighbor 1	WIT1	51352	11:32416336	1.18376	0.0102782	11:32416336	1.05747	0.0197683
schlafen-like 1	SLFNL1	200172	1:41259495	1.17741	0.000187903	1:41259495	1.28115	7.56e-05
small nuclear ribonucleoprotein polypeptide A	SNRPA	6626	19:45947144	1.13556	0.00692945	19:45947144	1.44748	0.00106303
RAS-like, family 10, member A	RASL10A	10633	22:28042045*	1.12564	0.0325319	22:28042045*	1.24821	0.019269
Fc receptor-like B	FCRLB	127943	1:159959712	1.09754	0.0291273	1:159959712	1.6504	0.00215779
sorbitol dehydrogenase	SORD	6652	15:43102081	1.08589	0.0155898	15:43102081	1.22556	0.00740595
discs, large homolog 1 (Drosophila)	DLG1	1739	3:198510250	1.08147	0.022469	3:198510250	1.11583	0.0190208
TGFB-induced factor homeobox 2	TGIF2	60436	20:34635024	1.03234	0.0200317	20:34635024	1.06409	0.0169699
matrix metallopeptidase 7 (matrilysin, uterine)	MMP7	4316	11:101906648	-1.01252	0.0269512	11:101906648	-1.35802	0.00457054
leucine rich repeat containing 32	LRRC32	2615	11:76058253	-1.01729	0.00583926
leucine rich repeat containing 32	LRRC32	2615				11:76058569	-1.41168	0.0390375
tektin 4	TEKT4	150483	2:94901202	-1.01895	0.00497978	2:94901202	-1.10053	0.00281241
KiSS-1 metastasis-suppressor	KISS1	3814	1:202431930	-1.05735	0.00433505	1:202431930	-1.16911	0.00200306
leukocyte cell-derived chemotaxin 2	LECT2	3950	5:135318187	-1.07772	0.0138199	5:135318187	-1.40652	0.00219854
protocadherin 12	PCDH12	51294	5:141318788	-1.10129	0.0169742	5:141318788	-1.32533	0.00529882
coagulation factor VII (serum prothrombin conversion accelerator)	F7	2155	13:112807772	-1.1129	0.0235821	13:112807772	-1.14066	0.0207263
basonuclin 2	BNC2	54796	9:16719103	-1.13002	0.0186102	9:16719103	-1.05479	0.0266764
haptoglobin	HP	3240	16:70645745*	-1.16047	0.00500579	16:70645745*	-1.36289	0.00143465
platelet-activating factor receptor	PTAFR	5724	1:28376307	-1.17861	0.000662737	1:28376307	-1.24663	0.000388789
potassium voltage-gated channel, delayed-rectifier, subfamily S, member 2	KCNS2	3788	8:99509124	-1.20089	0.00354001	8:99509124	-1.92083	3.96e-05
taste receptor, type 2, member 13	TAS2R13	50838	12:10953302	-1.20111	0.0316585	12:10953302	-1.16157	0.0369964
chemokine (C-C motif) ligand 16	CCL16	6360	17:31332250	-1.20694	0.00940626	17:31332250	-1.17197	0.0112929
tachykinin, precursor 1 (substance K, substance P, neurokinin 1, neurokinin 2, neuromedin L, neurokinin alpha, neuropeptide K, neuropeptide gamma)	TAC1	6863	7:97199695	-1.21633	0.00468381
tachykinin, precursor 1 (substance K, substance P, neurokinin 1, neurokinin 2, neuromedin L, neurokinin alpha, neuropeptide K, neuropeptide gamma)	TAC1	6863				7:97199137	-1.0345	0.013602
complement component 5	C5	727	9:122851435	-1.21686	0.00310769	9:122851435	-1.09069	0.00681522
S100 calcium binding protein B	S100B	6285	21:46849111	-1.22253	0.0361732	21:46849111	-1.21157	0.0376872
guanidinoacetate N-methyltransferase	GAMT	2593	19:1353626*	-1.24656	0.0295242	19:1353626*	-1.24829	0.0293249
syndecan 4	SDC4	6385	20:43410887	-1.25105	0.00859364	20:43410887	-1.41349	0.0036854
tumor necrosis factor (ligand) superfamily, member 13b	TNFSF13B	10673	13:107719053	-1.25863	0.00864219	13:107719053	-1.56389	0.00175985
midline 1 (Opitz/BBB syndrome)	MID1	4281	X:10761958	-1.28844	0.0159493	X:10761958	-1.5259	0.00548578
midline 1 (Opitz/BBB syndrome)	MID1	4281				X:10761548	-1.36771	0.0237114
killer cell lectin-like receptor subfamily B, member 1	KLRB1	3820	12:9650920*	-1.29632	0.0072347	12:9650920*	-1.02493	0.0279965
zinc finger protein 514	ZNF514	84874	2:95189814	-1.32523	0.0143466	2:95189814	-1.19926	0.0247065
sema domain, immunoglobulin domain (Ig), short basic domain, secreted, (semaphorin) 3B	SEMA3B	7869	3:50289658	-1.35111	7.56e-05
sema domain, immunoglobulin domain (Ig), short basic domain, secreted, (semaphorin) 3B	SEMA3B	7869				3:50286013	-1.50693	0.0202048
kallikrein-related peptidase 10	KLK10	5655	19:56215362*	-1.36015	0.0235039	19:56215362*	-1.431	0.0179253
chromobox homolog 2 (Pc class homolog, Drosophila)	CBX2	84733	17:75365684	-1.36612	0.00259975	17:75365684	-1.10818	0.011151
tuberous sclerosis 2	TSC2	7249	16:2039509	-1.37037	0.00558262	16:2039509	-1.28072	0.00877596
interleukin 4 induced 1	IL4I1	259307	19:55125761	-1.38354	0.0169866	19:55125761	-1.29604	0.0240984
transmembrane protein 38A	TMEM38A	79041	19:16632394*	-1.39099	8.73e-05	19:16632394*	-1.00121	0.00203101
protocadherin gamma subfamily A, 12	PCDHGA12	26025	5:140790345	-1.39252	0.0115702	5:140790345	-1.61199	0.00437203
protocadherin gamma subfamily A, 12	PCDHGA12	26025	5:140790321	-1.46654	0.00280726
G protein-coupled receptor 143	GPR143	4935	X:9693287*	-1.41853	0.0242018	X:9693287*	-1.57991	0.0133819
lens epithelial protein	LENEP	55891	1:153232692	-1.42974	0.000476373	1:153232692	-1.10816	0.00408429
interferon, gamma-inducible protein 16	IFI16	3428	1:157245581	-1.43643	0.0119354	1:157245581	-1.37302	0.0155535
polymerase (DNA-directed), delta 4	POLD4	57804	11:66878210	-1.45234	0.00145772	11:66878210	-1.35274	0.00259976
V-set and transmembrane domain containing 1	VSTM1	284415	19:59258650	-1.45846	0.00477839	19:59258650	-1.01178	0.0390119
aldo-keto reductase family 1, member C3 (3-alpha hydroxysteroid dehydrogenase, type II)	AKR1C3	8644	10:5127178	-1.45892	0.0189026	10:5127178	-1.49044	0.0167979
enoyl Coenzyme A hydratase domain containing 3	ECHDC3	79746	10:11823980	-1.46095	0.00675153	10:11823980	-1.10032	0.0336412
transmembrane protein 134	TMEM134	80194	11:66998738	-1.48875	0.00572368	11:66998738	-1.09195	0.0340076
cytochrome P450, family 4, subfamily F, polypeptide 11	CYP4F11	57834	19:15906788	-1.50141	0.00773518	19:15906788	-1.07198	0.0467362
dual specificity phosphatase 22	DUSP22	56940	6:236909	-1.50305	0.0480573	6:236909	-1.66072	0.0307034
eukaryotic translation initiation factor 3, subunit 2 beta, 36kDa	EIF3I	8668	1:32459457	-1.52546	0.00984133	1:32459457	-1.39072	0.0170196
eukaryotic translation initiation factor 3, subunit 2 beta, 36kDa	EIF3I	8668				1:32459323	1.14145	0.0277611
Fc fragment of IgE, high affinity I, receptor for; gamma polypeptide	FCER1G	2207	1:159451716*	-1.55458	0.00562465	1:159451716*	-1.16942	0.0297985
flavin containing monooxygenase 3	FMO3	2328	1:169326695*	-1.59456	0.0187647	1:169326695*	-1.64371	0.0158485
ninjurin 2	NINJ2	4815	12:642949	-1.59612	0.0289257	12:642949	-1.77503	0.0165708
pyrimidinergic receptor P2Y, G-protein coupled, 6	P2RY6	5031	11:72653350	-1.60828	0.00264125	11:72653350	-1.26199	0.0137695
bol, boule-like (Drosophila)	BOLL	66037	2:198359548*	-1.64562	0.00425091	2:198359548*	-1.68253	0.00360973
acid phosphatase, testicular	ACPT	93650	19:55985489	-1.68501	0.00167901	19:55985489	-1.04301	0.0353802
transmembrane protein 119	TMEM119	338773	12:107515906	-1.69693	0.00911302	12:107515906	-1.30951	0.0371426
transmembrane protein 119	TMEM119	338773	12:107516243	-1.58117	0.0417464
pre-B lymphocyte gene 3	VPREB3	29802	22:22425989	-1.70866	0.00113896	22:22425989	-1.16234	0.017394
complement component 9	C9	735	5:39401572	-1.72143	0.000863815	5:39401572	-1.01679	0.0307194
spondin 2, extracellular matrix protein	SPON2	10417	4:1156767	-1.7731	0.000977884	4:1156767	-1.74004	0.00115363
protein kinase C, gamma	PRKCG	5582	19:59076634	-1.84518	0.000547963	19:59076634	-1.1223	0.0206228
solute carrier family 22 (organic anion/cation transporter), member 11	SLC22A11	55867	11:64079466*	-1.86167	2.46e-05	11:64079466*	-1.34549	0.000761285
spinster homolog 3 (Drosophila)	SPNS3	201305	17:4283843	-1.87347	0.00159757	17:4283843	-1.10733	0.0423747
TCF3 (E2A) fusion partner (in childhood Leukemia)	TFPT	29844	19:59311934	-1.8844	0.0218106	19:59311934	-1.9938	0.0160296
homeobox D10	HOXD10	3236	2:176689900	-1.91377	0.000198912	2:176689900	-1.02623	0.0233434
coiled-coil domain containing 87	CCDC87	55231	11:66116776	-1.92175	0.00106083	11:66116776	-1.14443	0.0329822
MAP-kinase activating death domain	MADD	8567	11:47247189	-1.93498	0.0162048	11:47247189	-2.41251	0.00386899
hypothetical protein LOC165186	LOC165186	165186	2:29110241	-1.9661	0.0129885	2:29110241	-1.79769	0.0214451
Notch homolog 4 (Drosophila)	NOTCH4	4855	6:32299818*	-2.00859	0.00120514	6:32299818*	-1.11999	0.0471995
microfibrillar associated protein 5	MFAP5	8076	12:8706575	-2.02349	0.00300014	12:8706575	-1.41626	0.0278449
microfibrillar associated protein 5	MFAP5	8076	12:8707161	-2.7416	0.00929503
Rho GTPase activating protein 9	ARHGAP9	64333	12:56169582	-2.03051	0.0180257	12:56169582	-1.83702	0.0302216
nebulin-related anchoring protein	NRAP	4892	10:115414093	-2.04938	0.0197825	10:115414093	-1.93333	0.0267638
voltage-dependent anion channel 3	VDAC3	7419	8:42367859	-2.10796	1.06e-05	8:42367859	-1.60556	0.00023649
chromosome 4 open reading frame 26	C4orf26	152816	4:76700193	-2.11721	0.000281586	4:76700193	-1.0496	0.0400597
homeobox C4	HOXC4	3221	12:52697460*	-2.15912	0.000280034	12:52697460*	-1.42462	0.00852258
cytochrome b-561	CYB561	1534	17:58878036	-2.16315	0.00360724	17:58878036	-1.71242	0.016541
leucine-rich, glioma inactivated 1	LGI1	9211	10:95506851	-2.23192	0.00118905	10:95506851	-1.31578	0.0367205
EDAR-associated death domain	EDARADD	128178	1:234624096	-2.28193	0.000334263	1:234624096	-1.70208	0.00414414
EDAR-associated death domain	EDARADD	128178	1:234624305	-1.02392	0.009046
hypothetical protein LOC221091	LOC221091	221091	11:62213590	-2.42391	0.00192511	11:62213590	-1.67633	0.0222572
hypothetical protein LOC221091	LOC221091	221091	11:62213901	-2.55902	0.0109432
cytosolic iron-sulfur protein assembly 1 homolog (S. cerevisiae)	CIAO1	9391	2:96294125	-2.43871	0.0047276	2:96294125	-1.62089	0.0467015
lectin, galactoside-binding, soluble, 8 (galectin 8)	LGALS8	3964	1:234746847	-2.54423	0.00163331	1:234746847	-1.48295	0.0455228
tankyrase 1 binding protein 1, 182kDa	TNKS1BP1	85456	11:56845942	-2.57638	9.73e-05	11:56845942	-1.30798	0.0218906
* CpG site annotated in dbSNP v132 database for known single nucleotide polymorphism

## Sheet: conceptList 2 
Supplemental Table 3 Differentially Methylated CpG Sites in Common When IPF Cells Were Compared to Both Control Groups
				IPF vs patient-derived lines			IPF vs comm cell lines
Gene Name	Gene Symbol	Gene ID	Map info	log FC	p value	Map info	log FC	p value
hypothetical protein LOC148811	FLJ32569	148811	1:204085802	3.30675	0.0175107	1:204085802	2.74035	0.0440376
chromosome 1 open reading frame 118	C1orf118	374987	1:78127701	2.77542	0.0332695	1:78127701	3.34657	0.012276
LAG1 homolog, ceramide synthase 2 (S. cerevisiae)	LASS2	29956	1:149214520	2.75692	0.00340013	1:149214520	2.01116	0.0245699
potassium large conductance calcium-activated channel, subfamily M, beta member 1	KCNMB1	3779	5:169748956	2.71982	0.000406253	5:169748956	1.98944	0.00549197
cyclin-dependent kinase inhibitor 2B (p15, inhibits CDK4)	CDKN2B	1030	9:21995769	2.60347	1.66e-05	9:21995769	2.19488	0.000119039
hypothetical protein LOC283932	LOC283932	283932	16:30841835	2.49524	0.0291356	16:30841835	2.31876	0.0409462
aristaless-like homeobox 4	ALX4	60529	11:44284148	2.42768	0.000576154	11:44284148	2.06913	0.00230375
cadherin 13, H-cadherin (heart)	CDH13	1012	16:81217829	2.3355	0.0108937	16:81217829	1.8778	0.0350709
kidney associated antigen 1	KAAG1	353219	6:24465699	2.32581	0.000285599	6:24465699	1.90281	0.0017875
Fanconi anemia, complementation group E	FANCE	2178	6:35527771	2.15673	0.0283357	6:35527771	2.22991	0.0239642
hypothetical protein LOC148811	FLJ32569	148811	1:204085874	2.10956	0.0188253	1:204085874	1.9091	0.0313483
keratin 4	KRT4	3851	12:51494560	2.01982	0.00570634	12:51494560	1.44384	0.0381882
tetratricopeptide repeat domain 12	TTC12	54970	11:112690747	1.98847	0.0130947	11:112690747	1.95157	0.0146101
BCL2-like 10 (apoptosis facilitator)	BCL2L10	10017	15:50192756	1.98351	0.00382426	15:50192756	2.29441	0.00118815
DnaJ (Hsp40) homolog, subfamily C, member 15	DNAJC15	29103	13:42494577	1.92271	0.000973964	13:42494577	1.29625	0.0165584
arylsulfatase B	ARSB	411	5:78317855	1.87856	0.00801674	5:78317855	1.53958	0.0252934
aldehyde dehydrogenase 1 family, member A3	ALDH1A3	220	15:99236540	1.83794	0.0384168
ADAMTS-like 5	ADAMTSL5	339366	19:1463314	1.83497	0.000767521	19:1463314	1.61583	0.00227428
solute carrier family 1 (glial high affinity glutamate transporter), member 2	SLC1A2	6506	11:35397101	1.83457	0.000138725	11:35397101	1.4321	0.00147782
PCTAIRE protein kinase 3	PCTK3	5129	1:203740016	1.81988	0.00276326	1:203740016	1.7891	0.00315072
olfactomedin-like 2A	OLFML2A	169611	9:126602682	1.69591	0.0271274	9:126602682	2.12468	0.00738653
delta-like 1 homolog (Drosophila)	DLK1	8788	14:100262647	1.67662	0.0012416	14:100262647	1.88034	0.000435487
forkhead box P2	FOXP2	93986	7:113842655	1.6739	0.00205695	7:113842655	1.0494	0.0373835
ventricular zone expressed PH domain homolog 1 (zebrafish)	VEPH1	79674	3:158699980	1.64584	0.00682228	3:158699980	1.27538	0.0295889
p21 (CDKN1A)-activated kinase 2	PAK2	5062	3:197950822	1.64383	0.0493223	3:197950822	1.6514	0.0483876
caspase recruitment domain family, member 10	CARD10	29775	22:36244805	1.62192	6.58e-05	22:36244805	1.29313	0.000672631
family with sequence similarity 110, member A	FAM110A	83541	20:764362	1.62093	0.0182341	20:764362	1.32252	0.048535
histone cluster 1, H2aj	HIST1H2AJ	8331	6:27890176	1.62052	0.0188196	6:27890176	1.53873	0.024726
calpain 2, (m/II) large subunit	CAPN2	824	1:221966369	1.62034	0.00804532
sortilin-related receptor, L(DLR class) A repeats-containing	SORL1	6653	11:120828754	1.5714	0.0117107	11:120828754	1.1909	0.0479474
aldehyde dehydrogenase 1 family, member A3	ALDH1A3	220	15:99236819	1.51188	0.0312289	15:99236819	1.64115	0.0206324
mitochondrial ribosomal protein L43	MRPL43	84545	10:102738531	1.50941	0.00700733	10:102738531	2.00345	0.000751117
potassium large conductance calcium-activated channel, subfamily M, beta member 1	KCNMB1	3779	5:169749370	1.50612	0.024106
dymeclin	DYM	54808	18:45241530	1.48867	4.73e-05	18:45241530	1.66056	1.28e-05
vesicle-associated membrane protein 8 (endobrevin)	VAMP8	8673	2:85657082	1.40522	0.0288203	2:85657082	1.33303	0.0369627
membrane-spanning 4-domains, subfamily A, member 3 (hematopoietic cell-specific)	MS4A3	932	11:59580836	1.37727	0.0180153	11:59580836	1.62912	0.00642822
LIM domain containing preferred translocation partner in lipoma	LPP	4026	3:189413398	1.33748	0.0191982	3:189413398	1.29703	0.0226044
integrin, beta 7	ITGB7	3695	12:51887317	1.27064	0.00156869	12:51887317	1.22294	0.00214764
calpain 2, (m/II) large subunit	CAPN2	824	1:221966359	1.26709	0.0312846	1:221966359	1.38916	0.0196011
lectin, galactoside-binding, soluble, 3 binding protein	LGALS3BP	3959	17:74487947	1.25542	0.0278754	17:74487947	1.12194	0.0466208
dystrobrevin binding protein 1	DTNBP1	84062	6:15771517	1.22531	0.0382333	6:15771517	1.26749	0.0327105
Wilms tumor upstream neighbor 1	WIT1	51352	11:32416336	1.18376	0.0102782	11:32416336	1.05747	0.0197683
schlafen-like 1	SLFNL1	200172	1:41259495	1.17741	0.000187903	1:41259495	1.28115	7.56e-05
small nuclear ribonucleoprotein polypeptide A	SNRPA	6626	19:45947144	1.13556	0.00692945	19:45947144	1.44748	0.00106303
RAS-like, family 10, member A	RASL10A	10633	22:28042045	1.12564	0.0325319	22:28042045	1.24821	0.019269
Fc receptor-like B	FCRLB	127943	1:159959712	1.09754	0.0291273	1:159959712	1.6504	0.00215779
sorbitol dehydrogenase	SORD	6652	15:43102081	1.08589	0.0155898	15:43102081	1.22556	0.00740595
discs, large homolog 1 (Drosophila)	DLG1	1739	3:198510250	1.08147	0.022469	3:198510250	1.11583	0.0190208
TGFB-induced factor homeobox 2	TGIF2	60436	20:34635024	1.03234	0.0200317	20:34635024	1.06409	0.0169699
matrix metallopeptidase 7 (matrilysin, uterine)	MMP7	4316	11:101906648	-1.01252	0.0269512	11:101906648	-1.35802	0.00457054
leucine rich repeat containing 32	LRRC32	2615	11:76058253	-1.01729	0.00583926
tektin 4	TEKT4	150483	2:94901202	-1.01895	0.00497978	2:94901202	-1.10053	0.00281241
EDAR-associated death domain	EDARADD	128178	1:234624305	-1.02392	0.009046
KiSS-1 metastasis-suppressor	KISS1	3814	1:202431930	-1.05735	0.00433505	1:202431930	-1.16911	0.00200306
leukocyte cell-derived chemotaxin 2	LECT2	3950	5:135318187	-1.07772	0.0138199	5:135318187	-1.40652	0.00219854
protocadherin 12	PCDH12	51294	5:141318788	-1.10129	0.0169742	5:141318788	-1.32533	0.00529882
coagulation factor VII (serum prothrombin conversion accelerator)	F7	2155	13:112807772	-1.1129	0.0235821	13:112807772	-1.14066	0.0207263
basonuclin 2	BNC2	54796	9:16719103	-1.13002	0.0186102	9:16719103	-1.05479	0.0266764
haptoglobin	HP	3240	16:70645745	-1.16047	0.00500579	16:70645745	-1.36289	0.00143465
platelet-activating factor receptor	PTAFR	5724	1:28376307	-1.17861	0.000662737	1:28376307	-1.24663	0.000388789
potassium voltage-gated channel, delayed-rectifier, subfamily S, member 2	KCNS2	3788	8:99509124	-1.20089	0.00354001	8:99509124	-1.92083	3.96e-05
taste receptor, type 2, member 13	TAS2R13	50838	12:10953302	-1.20111	0.0316585	12:10953302	-1.16157	0.0369964
chemokine (C-C motif) ligand 16	CCL16	6360	17:31332250	-1.20694	0.00940626	17:31332250	-1.17197	0.0112929
tachykinin, precursor 1 (substance K, substance P, neurokinin 1, neurokinin 2, neuromedin L, neurokinin alpha, neuropeptide K, neuropeptide gamma)	TAC1	6863	7:97199695	-1.21633	0.00468381
complement component 5	C5	727	9:122851435	-1.21686	0.00310769	9:122851435	-1.09069	0.00681522
S100 calcium binding protein B	S100B	6285	21:46849111	-1.22253	0.0361732	21:46849111	-1.21157	0.0376872
guanidinoacetate N-methyltransferase	GAMT	2593	19:1353626	-1.24656	0.0295242	19:1353626	-1.24829	0.0293249
syndecan 4	SDC4	6385	20:43410887	-1.25105	0.00859364	20:43410887	-1.41349	0.0036854
tumor necrosis factor (ligand) superfamily, member 13b	TNFSF13B	10673	13:107719053	-1.25863	0.00864219	13:107719053	-1.56389	0.00175985
midline 1 (Opitz/BBB syndrome)	MID1	4281	X:10761958	-1.28844	0.0159493	X:10761958	-1.5259	0.00548578
killer cell lectin-like receptor subfamily B, member 1	KLRB1	3820	12:9650920	-1.29632	0.0072347	12:9650920	-1.02493	0.0279965
zinc finger protein 514	ZNF514	84874	2:95189814	-1.32523	0.0143466	2:95189814	-1.19926	0.0247065
sema domain, immunoglobulin domain (Ig), short basic domain, secreted, (semaphorin) 3B	SEMA3B	7869	3:50289658	-1.35111	7.56e-05
kallikrein-related peptidase 10	KLK10	5655	19:56215362	-1.36015	0.0235039	19:56215362	-1.431	0.0179253
chromobox homolog 2 (Pc class homolog, Drosophila)	CBX2	84733	17:75365684	-1.36612	0.00259975	17:75365684	-1.10818	0.011151
tuberous sclerosis 2	TSC2	7249	16:2039509	-1.37037	0.00558262	16:2039509	-1.28072	0.00877596
interleukin 4 induced 1	IL4I1	259307	19:55125761	-1.38354	0.0169866	19:55125761	-1.29604	0.0240984
transmembrane protein 38A	TMEM38A	79041	19:16632394	-1.39099	8.73e-05	19:16632394	-1.00121	0.00203101
protocadherin gamma subfamily A, 12	PCDHGA12	26025	5:140790345	-1.39252	0.0115702	5:140790345	-1.61199	0.00437203
G protein-coupled receptor 143	GPR143	4935	X:9693287	-1.41853	0.0242018	X:9693287	-1.57991	0.0133819
lens epithelial protein	LENEP	55891	1:153232692	-1.42974	0.000476373	1:153232692	-1.10816	0.00408429
interferon, gamma-inducible protein 16	IFI16	3428	1:157245581	-1.43643	0.0119354	1:157245581	-1.37302	0.0155535
polymerase (DNA-directed), delta 4	POLD4	57804	11:66878210	-1.45234	0.00145772	11:66878210	-1.35274	0.00259976
V-set and transmembrane domain containing 1	VSTM1	284415	19:59258650	-1.45846	0.00477839	19:59258650	-1.01178	0.0390119
aldo-keto reductase family 1, member C3 (3-alpha hydroxysteroid dehydrogenase, type II)	AKR1C3	8644	10:5127178	-1.45892	0.0189026	10:5127178	-1.49044	0.0167979
enoyl Coenzyme A hydratase domain containing 3	ECHDC3	79746	10:11823980	-1.46095	0.00675153	10:11823980	-1.10032	0.0336412
protocadherin gamma subfamily A, 12	PCDHGA12	26025	5:140790321	-1.46654	0.00280726
transmembrane protein 134	TMEM134	80194	11:66998738	-1.48875	0.00572368	11:66998738	-1.09195	0.0340076
cytochrome P450, family 4, subfamily F, polypeptide 11	CYP4F11	57834	19:15906788	-1.50141	0.00773518	19:15906788	-1.07198	0.0467362
dual specificity phosphatase 22	DUSP22	56940	6:236909	-1.50305	0.0480573	6:236909	-1.66072	0.0307034
eukaryotic translation initiation factor 3, subunit 2 beta, 36kDa	EIF3I	8668	1:32459457	-1.52546	0.00984133	1:32459457	-1.39072	0.0170196
Fc fragment of IgE, high affinity I, receptor for; gamma polypeptide	FCER1G	2207	1:159451716	-1.55458	0.00562465	1:159451716	-1.16942	0.0297985
transmembrane protein 119	TMEM119	338773	12:107516243	-1.58117	0.0417464
flavin containing monooxygenase 3	FMO3	2328	1:169326695	-1.59456	0.0187647	1:169326695	-1.64371	0.0158485
ninjurin 2	NINJ2	4815	12:642949	-1.59612	0.0289257	12:642949	-1.77503	0.0165708
pyrimidinergic receptor P2Y, G-protein coupled, 6	P2RY6	5031	11:72653350	-1.60828	0.00264125	11:72653350	-1.26199	0.0137695
bol, boule-like (Drosophila)	BOLL	66037	2:198359548	-1.64562	0.00425091	2:198359548	-1.68253	0.00360973
acid phosphatase, testicular	ACPT	93650	19:55985489	-1.68501	0.00167901	19:55985489	-1.04301	0.0353802
transmembrane protein 119	TMEM119	338773	12:107515906	-1.69693	0.00911302	12:107515906	-1.30951	0.0371426
pre-B lymphocyte gene 3	VPREB3	29802	22:22425989	-1.70866	0.00113896	22:22425989	-1.16234	0.017394
complement component 9	C9	735	5:39401572	-1.72143	0.000863815	5:39401572	-1.01679	0.0307194
spondin 2, extracellular matrix protein	SPON2	10417	4:1156767	-1.7731	0.000977884	4:1156767	-1.74004	0.00115363
protein kinase C, gamma	PRKCG	5582	19:59076634	-1.84518	0.000547963	19:59076634	-1.1223	0.0206228
solute carrier family 22 (organic anion/cation transporter), member 11	SLC22A11	55867	11:64079466	-1.86167	2.46e-05	11:64079466	-1.34549	0.000761285
spinster homolog 3 (Drosophila)	SPNS3	201305	17:4283843	-1.87347	0.00159757	17:4283843	-1.10733	0.0423747
TCF3 (E2A) fusion partner (in childhood Leukemia)	TFPT	29844	19:59311934	-1.8844	0.0218106	19:59311934	-1.9938	0.0160296
homeobox D10	HOXD10	3236	2:176689900	-1.91377	0.000198912	2:176689900	-1.02623	0.0233434
coiled-coil domain containing 87	CCDC87	55231	11:66116776	-1.92175	0.00106083	11:66116776	-1.14443	0.0329822
MAP-kinase activating death domain	MADD	8567	11:47247189	-1.93498	0.0162048	11:47247189	-2.41251	0.00386899
hypothetical protein LOC165186	LOC165186	165186	2:29110241	-1.9661	0.0129885	2:29110241	-1.79769	0.0214451
Notch homolog 4 (Drosophila)	NOTCH4	4855	6:32299818	-2.00859	0.00120514	6:32299818	-1.11999	0.0471995
microfibrillar associated protein 5	MFAP5	8076	12:8706575	-2.02349	0.00300014	12:8706575	-1.41626	0.0278449
Rho GTPase activating protein 9	ARHGAP9	64333	12:56169582	-2.03051	0.0180257	12:56169582	-1.83702	0.0302216
nebulin-related anchoring protein	NRAP	4892	10:115414093	-2.04938	0.0197825	10:115414093	-1.93333	0.0267638
voltage-dependent anion channel 3	VDAC3	7419	8:42367859	-2.10796	1.06e-05	8:42367859	-1.60556	0.00023649
chromosome 4 open reading frame 26	C4orf26	152816	4:76700193	-2.11721	0.000281586	4:76700193	-1.0496	0.0400597
homeobox C4	HOXC4	3221	12:52697460	-2.15912	0.000280034	12:52697460	-1.42462	0.00852258
cytochrome b-561	CYB561	1534	17:58878036	-2.16315	0.00360724	17:58878036	-1.71242	0.016541
leucine-rich, glioma inactivated 1	LGI1	9211	10:95506851	-2.23192	0.00118905	10:95506851	-1.31578	0.0367205
EDAR-associated death domain	EDARADD	128178	1:234624096	-2.28193	0.000334263	1:234624096	-1.70208	0.00414414
hypothetical protein LOC221091	LOC221091	221091	11:62213590	-2.42391	0.00192511	11:62213590	-1.67633	0.0222572
cytosolic iron-sulfur protein assembly 1 homolog (S. cerevisiae)	CIAO1	9391	2:96294125	-2.43871	0.0047276	2:96294125	-1.62089	0.0467015
lectin, galactoside-binding, soluble, 8 (galectin 8)	LGALS8	3964	1:234746847	-2.54423	0.00163331	1:234746847	-1.48295	0.0455228
hypothetical protein LOC221091	LOC221091	221091	11:62213901	-2.55902	0.0109432
tankyrase 1 binding protein 1, 182kDa	TNKS1BP1	85456	11:56845942	-2.57638	9.73e-05	11:56845942	-1.30798	0.0218906
microfibrillar associated protein 5	MFAP5	8076	12:8707161	-2.7416	0.00929503
vesicle-associated membrane protein 8 (endobrevin)	VAMP8	8673				2:85658243	1.06288	0.0476418
midline 1 (Opitz/BBB syndrome)	MID1	4281				X:10761548	-1.36771	0.0237114
leucine rich repeat containing 32	LRRC32					11:76058569	-1.41168	0.0390375
eukaryotic translation initiation factor 3, subunit 2 beta, 36kDa	EIF3I	8668				1:32459323	1.14145	0.0277611
sema domain, immunoglobulin domain (Ig), short basic domain, secreted, (semaphorin) 3B	SEMA3B	7869				3:50286013	-1.50693	0.0202048
tachykinin, precursor 1 (substance K, substance P, neurokinin 1, neurokinin 2, neuromedin L, neurokinin alpha, neuropeptide K, neuropeptide gamma)	TAC1	6863				7:97199137	-1.0345	0.013602
