# Supplementary material for: Lung Fibroblasts from Patients with Idiopathic Pulmonary Fibrosis Exhibit Genome-Wide Differences in DNA Methylation Compared to Fibroblasts from Nonfibrotic Lung
Source: PLoS One. 2014 Sep 12;9(9):e107055. doi: 10.1371/journal.pone.0107055 (PMC4162578; doi:10.1371/journal.pone.0107055)
Supplement: Table S5 — Enriched Concepts Overrepresented in Annotation Among Genes Differentially Methylated in IPF vs Nonfibrotic Control Cells. (XLSX) [file pone.0107055.s005.xlsx]

## Sheet: conceptList 1 
Table S5 Enriched Concepts Overrepresented in Annotation Among Genes Differentially Methylated in IPF vs Nonfibrotic Control Cells
ConceptId	Concept Name	Concept Type	Catergory	Gene List Size	Overlap	P-Value	Q-Value	Overlaping Genes
735047	anatomical structure morphogenesis	GO Biological Process	Functional Annotations	841	64	2.2463e-06	0.0055641	7849,6657,7291,6461,4855,3827,64446,333,60529,1046,1311,2246,4762,84628,9496,80781,50848,1139,8408,474,3851,7137,2299,5493,51162,8456,4162,6285,3848,2070,7869,7477,1749,4990,768,7570,4902,3753,2069,3983,23191,4803,150483,7424,222662,6439,57194,8521,220,4014,596,146,5156,2593,10417,1012,4487,1739,23433,4625,2038,4815,4281,4142,
733918	organ morphogenesis	GO Biological Process	Functional Annotations	359	33	3.18448e-05	0.0394397	6657,6461,4855,3848,333,7477,1749,60529,1046,4990,1311,7570,2069,3983,2246,4762,7424,222662,80781,9496,6439,220,1139,5156,7137,474,2593,1012,4487,2299,51162,8456,4625,
736395	extracellular region part	GO Cellular Component	Functional Annotations	771	67	2.75112e-08	1.227e-05	1293,64094,10344,4147,333,56300,1393,6348,170691,1311,1310,335,8842,7448,3964,5016,2246,3485,6355,84628,80781,7066,5266,26525,4314,3036,2658,6649,4316,7480,3918,6694,8788,3950,54360,2660,84639,7078,6360,3959,3263,3605,10673,7477,7475,8076,2069,727,10631,6372,7180,1440,6439,58189,11341,4326,339366,10216,10418,10417,1012,656,717,4477,116173,6863,712,
736307	extracellular space	GO Cellular Component	Functional Annotations	509	46	2.61597e-06	0.000583362	3263,10344,3605,10673,1393,56300,6348,8076,335,8842,7448,2069,5016,3964,727,2246,3485,6355,6372,1440,7180,7066,6439,11341,58189,26525,4314,2658,10216,4316,10417,1012,656,717,4477,116173,6694,8788,3950,6863,712,54360,2660,84639,6360,3959,
736489	proteinaceous extracellular matrix	GO Cellular Component	Functional Annotations	305	28	0.00028516	0.041305	1293,64094,4147,7477,333,170691,1311,1310,7475,8076,7448,10631,84628,80781,6439,4326,5266,339366,4314,3036,6649,4316,10418,10417,7480,3918,7078,3959,
736324	extracellular matrix	GO Cellular Component	Functional Annotations	310	28	0.000370448	0.041305	1293,64094,4147,7477,333,170691,1311,1310,8076,7475,7448,10631,84628,80781,6439,4326,5266,4314,339366,3036,6649,4316,10418,10417,7480,3918,7078,3959,
736769	potassium ion binding	GO Molecular Function	Functional Annotations	123	18	1.5739e-05	0.0169194	3742,3744,2766,3749,3748,84561,477,79041,3788,3753,3777,483,10021,4143,93107,123041,23415,57419,
745566	Genes, Tumor Suppressor	MeSH	Literature derived	93	14	4.05792e-08	0.00021158	153090,10181,7869,26038,3814,7249,64101,1012,11170,1739,4824,1030,4601,1620,
744431	Homeodomain Proteins	MeSH	Literature derived	233	20	2.84362e-07	0.000741332	6657,5897,1046,60529,169026,1749,4990,2626,4487,4824,89884,1030,6474,11155,3234,3221,3142,3236,3170,3211,
737735	Male	MeSH	Literature derived	271	20	2.78947e-06	0.00462777	4314,2645,5243,2346,217,7133,335,4824,4255,4477,6927,10,4625,6532,4595,3176,4210,4018,1621,5133,
737777	Brain	MeSH	Literature derived	157	15	3.55026e-06	0.00462777	6285,5142,8224,1139,9625,6456,2670,5992,361,23268,1739,2898,93986,6532,6653,
737764	Adult	MeSH	Literature derived	233	18	5.39123e-06	0.00500201	4314,2645,5156,5243,217,7133,3991,4255,6927,84062,10,4625,7424,3176,6532,4595,4210,5133,
738263	Oocytes	MeSH	Literature derived	121	13	5.75605e-06	0.00500201	1139,6523,6519,9351,6506,3749,55867,56302,6339,3779,3753,9154,6511,
740144	Middle Aged	MeSH	Literature derived	237	18	6.76476e-06	0.00503878	4314,5243,5156,4316,169026,217,7133,335,4255,1030,10,4625,7424,4595,6532,4018,5133,2155,
741062	Glycoproteins	MeSH	Literature derived	149	14	9.93424e-06	0.00596077	4147,10216,6007,1311,8842,8076,5055,7448,2069,5016,8788,1041,7180,3959,
748312	Gene Expression Regulation, Neoplastic	MeSH	Literature derived	172	15	1.0289e-05	0.00596077	7291,596,5243,5156,4316,3814,63970,1012,768,4824,4255,11012,7424,5655,7078,
747667	Polymorphism, Single Nucleotide	MeSH	Literature derived	276	19	1.36425e-05	0.0071132	1138,4314,4855,5243,169026,3460,7133,4255,1030,84062,10,4261,3176,387129,6439,1621,3587,6653,5133,
739309	Astrocytes	MeSH	Literature derived	29	7	1.66253e-05	0.00788041	6285,1410,108,2670,6506,196883,361,
747616	Glial Fibrillary Acidic Protein	MeSH	Literature derived	10	5	1.87748e-05	0.00815767	6657,6285,1674,2670,361,
745856	Carcinoma, Squamous Cell	MeSH	Literature derived	60	9	2.29178e-05	0.0087381	4255,3918,4314,10,596,7424,217,1012,768,
738601	Mutation	MeSH	Literature derived	262	18	2.49944e-05	0.0087381	3251,2645,5244,5156,7249,6519,24,326,1311,3753,6927,4625,4595,7068,4210,4166,4281,4935,
747905	Potassium Channels, Voltage-Gated	MeSH	Literature derived	62	9	2.93813e-05	0.0087381	3753,3788,3742,3744,93107,55539,3749,23415,1739,
742740	Muscle, Skeletal	MeSH	Literature derived	120	12	2.94777e-05	0.0087381	4892,5506,825,1158,4625,1674,11155,7137,2660,3991,6262,165904,
744805	Endothelium, Vascular	MeSH	Literature derived	100	11	3.14069e-05	0.0087381	7448,7035,7424,6385,3827,4162,3816,80781,953,1012,50848,
743632	Mutation, Missense	MeSH	Literature derived	100	11	3.14069e-05	0.0087381	55806,6927,4625,2584,2700,4595,24,6262,477,4166,2155,
746486	Chromosomes, Human, Pair 1	MeSH	Literature derived	143	13	3.18419e-05	0.0087381	6276,5142,4014,55735,26038,3749,127933,477,1513,3918,89884,4803,8548,
737696	Aged	MeSH	Literature derived	201	15	5.87926e-05	0.0143969	4314,596,5243,5156,4316,217,768,4255,1030,10,4625,7424,6532,4595,4018,
739571	Isoenzymes	MeSH	Literature derived	202	15	6.20485e-05	0.0143969	5142,3098,825,1158,5224,761,9536,217,218,6820,768,8612,10,6799,5582,
738635	Pedigree	MeSH	Literature derived	228	16	6.26484e-05	0.0143969	2645,1415,2070,3848,2700,24,477,1311,55806,9211,6927,93986,4625,1674,4166,4935,
745057	Transcription Factors	MeSH	Literature derived	716	32	6.35077e-05	0.0143969	6657,7849,7291,2074,5992,1749,2626,3727,4824,6927,6239,11177,8462,7068,3236,8521,3170,140628,474,326,51160,4487,6668,55806,89884,8456,93986,4601,3142,5452,3211,4281,
739640	Myocardium	MeSH	Literature derived	91	10	8.40622e-05	0.0182625	3753,4625,1674,10021,11155,7137,3816,2626,6262,8048,
747154	Receptors, G-Protein-Coupled	MeSH	Literature derived	184	14	9.21369e-05	0.0192161	84658,3274,3814,10887,5724,2864,2859,2865,387129,50838,84539,3062,51289,4142,
741983	Brain Neoplasms	MeSH	Literature derived	25	6	9.98599e-05	0.0198348	4255,5156,3485,64101,361,8842,
737826	Liver	MeSH	Literature derived	138	12	0.000106981	0.0198348	6927,2645,2678,5244,6799,4143,189,6514,6652,29974,2328,335,
746488	Chromosomes, Human, Pair 3	MeSH	Literature derived	74	9	0.000108596	0.0198348	1475,10181,7401,7869,200879,6474,4026,6514,11170,
746492	Chromosomes, Human, Pair 7	MeSH	Literature derived	214	15	0.000115241	0.0198348	7291,378108,10344,2645,55695,1124,1749,64101,57057,10551,93986,5218,3221,4232,113763,
747858	Genetic Predisposition to Disease	MeSH	Literature derived	241	16	0.000116807	0.0198348	1138,4314,217,169026,3460,7133,10,84062,1030,1041,6532,4595,387129,4210,1621,5133,
743682	Potassium Channels	MeSH	Literature derived	95	10	0.000117928	0.0198348	3779,3753,3777,10021,3744,3749,23415,3748,9635,1739,
746442	gamma-Glutamyltransferase	MeSH	Literature derived	15	5	0.000137662	0.0220113	2678,2687,5244,84706,217,
737748	Rats	MeSH	Literature derived	301	18	0.000139312	0.0220113	146,1396,55891,361,7349,3991,8673,8048,1739,2180,2898,2678,199,4803,6385,5582,29974,9796,
746363	Promoter Regions, Genetic	MeSH	Literature derived	221	15	0.000161751	0.0242112	7849,4314,2626,1012,3727,6668,4824,4255,6927,6239,4261,6532,140628,5452,3170,
741190	Neuropeptides	MeSH	Literature derived	99	10	0.000162523	0.0242112	8224,4762,7249,10673,387129,797,10887,8521,3062,1739,
738079	Alleles	MeSH	Literature derived	147	12	0.000188026	0.0272324	4314,10,84062,3240,5243,283120,6007,3176,6532,217,24,1621,
745250	Linkage Disequilibrium	MeSH	Literature derived	103	10	0.000220362	0.0310531	1138,4314,84062,4855,7401,1139,5243,6532,1621,4487,
743361	Williams Syndrome	MeSH	Literature derived	204	14	0.000257716	0.0353614	378108,64761,55695,5244,1124,1749,57057,5506,10551,93986,11177,5218,8896,113763,
741395	Amniotic Fluid	MeSH	Literature derived	8	4	0.000265969	0.035558	6285,3485,6007,6439,
742116	Genes, Homeobox	MeSH	Literature derived	107	10	0.000294344	0.0383677	4824,6474,3142,3234,3221,1046,3236,5452,3211,4487,
743208	Neoplasm Proteins	MeSH	Literature derived	237	15	0.000332379	0.0422689	9500,596,29775,5243,10962,1124,4109,768,4246,8000,26748,4110,9687,7066,23671,
741592	Gene Frequency	MeSH	Literature derived	185	13	0.000372778	0.0459931	4314,5243,217,7133,335,10,84062,6532,3176,4210,1621,2155,5133,
746487	Chromosomes, Human, Pair 2	MeSH	Literature derived	111	10	0.00038777	0.0459931	1293,26525,6694,3234,6519,56300,3236,3899,84639,7475,
742968	Apolipoproteins B	MeSH	Literature derived	19	5	0.000394756	0.0459931	339,10930,4018,29974,335,
746365	Prostate-Specific Antigen	MeSH	Literature derived	19	5	0.000394756	0.0459931	4477,4824,2346,5655,3816,
738118	Calcium	MeSH	Literature derived	214	14	0.000409233	0.0459931	824,6285,825,7137,56302,6262,3779,51806,2864,9002,9635,3577,5582,5319,
745316	Patch-Clamp Techniques	MeSH	Literature derived	112	10	0.000414591	0.0459931	3779,3753,6339,2898,3777,1134,10021,6523,23415,56302,
619391	hsa-miR-637	miRBase	Targets	691	49	2.24226e-05	0.00719442	54808,1415,333,51171,37,162333,9450,3779,3485,2859,5947,3050,5133,5266,8581,64129,9351,51162,9154,90050,4595,3959,6182,56940,80329,9362,57804,90522,51806,150483,11078,59271,1158,4014,64761,170393,80194,189,10417,165100,717,4477,8612,23187,2687,116173,1674,254173,53822,
619580	hsa-miR-449b	miRBase	Targets	773	53	2.45125e-05	0.00719442	219409,79746,1396,7349,162333,37,54857,3777,79083,3882,4110,7066,10753,7035,3098,200172,978,55695,9391,152789,57664,2260,5493,89884,9641,10813,3142,165904,4935,6182,56940,3991,6339,51806,84366,51154,4018,3671,146,7317,797,79073,57685,5055,717,2180,8612,51350,148811,397,84916,171482,79672,
619714	hsa-miR-449	miRBase	Targets	761	50	0.000123261	0.0241181	219409,1396,7349,54857,3777,79083,4110,7066,10753,7035,3098,978,200172,55695,9391,152789,474,57664,25789,2260,5493,89884,9641,3142,10813,165904,4935,6182,3991,6339,51806,84366,51154,4018,3671,146,7317,79073,1012,57685,717,8612,51350,6327,148811,4815,397,84916,171482,79672,
619286	hsa-miR-34a	miRBase	Targets	833	53	0.000166589	0.0244469	6461,6519,1396,7349,8577,4255,54857,112609,79083,63895,4110,3577,10753,127795,3098,8408,978,9391,152789,2670,25789,51160,89884,123264,3142,10813,10579,165904,4935,2769,56940,6339,84366,7181,7049,51154,4018,389197,3671,146,146802,7317,79073,656,717,114134,8612,51350,6327,148811,4815,397,84916,
