# Supplementary material for: Lung Fibroblasts from Patients with Idiopathic Pulmonary Fibrosis Exhibit Genome-Wide Differences in DNA Methylation Compared to Fibroblasts from Nonfibrotic Lung
Source: PLoS One. 2014 Sep 12;9(9):e107055. doi: 10.1371/journal.pone.0107055 (PMC4162578; doi:10.1371/journal.pone.0107055)
Supplement: Table S6 — Enriched Concepts From Genes Hyper- or Hypomethylated in IPF Fibroblasts Compared to Nonfibrotic Control Cells. (XLSX) [file pone.0107055.s006.xlsx]

## Sheet: conceptList 1 
Table S6 Enriched Concepts From Genes Hyper- or Hypomethylated in IPF Fibroblasts Compared to Nonfibrotic Control Cells
Genes Hypomethylated in IPF: Concept "Extracellular Region"				Genes Hypomethylated in IPF: Concept "Inflammatory Response"
Gene Name	Gene Symbol	Gene ID		Gene Name	Gene Symbol	Gene ID
collagen, type VI, alpha 3	COL6A3	1293		cholinergic receptor, nicotinic, alpha 7	CHRNA7	1139
cartilage oligomeric matrix protein	COMP	1311		complement component 1, q subcomponent, A chain	C1QA	712
corticotropin releasing hormone binding protein	CRHBP	1393		complement component 2	C2	717
colony stimulating factor 3 (granulocyte)	CSF3	1440		complement component 5	C5	727
amyloid beta (A4) precursor-like protein 1	APLP1	333		complement component 9	C9	735
complement component 1, q subcomponent, A chain	C1QA	712		allograft inflammatory factor 1	AIF1	199
complement component 2	C2	717		interleukin 17A	IL17A	3605
complement component 5	C5	727		integrin, beta 6	ITGB6	3694
peptidase inhibitor 3, skin-derived (SKALP)	PI3	5266		keratin 1 (epidermolytic hyperkeratosis)	KRT1	3848
interleukin 17A	IL17A	3605		interleukin 8 receptor, alpha	IL8RA	3577
leukocyte cell-derived chemotaxin 2	LECT2	3950		Fc fragment of IgE, high affinity I, receptor for; gamma polypeptide	FCER1G	2207
lectin, galactoside-binding, soluble, 8 (galectin 8)	LGALS8	3964		lymphocyte antigen 86	LY86	9450
matrix metallopeptidase 3 (stromelysin 1, progelatinase)	MMP3	4314		chemokine (C-C motif) ligand 3	CCL3	6348
matrix metallopeptidase 7 (matrilysin, uterine)	MMP7	4316		chemokine (C-C motif) ligand 8	CCL8	6355
matrix metallopeptidase 17 (membrane-inserted)	MMP17	4326		chemokine (C-C motif) ligand 16	CCL16	6360
microseminoprotein, beta-	MSMB	4477		chemokine (C-X-C motif) ligand 6 (granulocyte chemotactic protein 2)	CXCL6	6372
oviductal glycoprotein 1, 120kDa (mucin 9, oviductin)	OVGP1	5016		platelet-activating factor receptor	PTAFR	5724
hyaluronan synthase 1	HAS1	3036		interleukin 1 family, member 5 (delta)	IL1F5	26525
hemopexin	HPX	3263		chemokine (C-C motif) ligand 26	CCL26	10344
insulin-like growth factor binding protein 2, 36kDa	IGFBP2	3485		cytochrome P450, family 4, subfamily F, polypeptide 11	CYP4F11	57834
microfibrillar associated protein 5	MFAP5	8076		F11 receptor	F11R	50848
prominin 1	PROM1	8842		interleukin 1 family, member 10 (theta)	IL1F10	84639
TIMP metallopeptidase inhibitor 3 (Sorsby fundus dystrophy, pseudoinflammatory)	TIMP3	7078
cysteine-rich secretory protein 2	CRISP2	7180		Genes Hypermethylated in IPF: Concept "Homeodomain proteins"
wingless-type MMTV integration site family, member 7B	WNT7B	7477		Gene Name	Gene Symbol	Gene ID
chemokine (C-C motif) ligand 3	CCL3	6348		cyclin-dependent kinase inhibitor 2B (p15, inhibits CDK4)	CDKN2B	1030
chemokine (C-C motif) ligand 8	CCL8	6355		NK3 transcription factor related, locus 1 (Drosophila)	NKX3-1	4824
chemokine (C-C motif) ligand 16	CCL16	6360		sine oculis homeobox homolog 6 (Drosophila)	SIX6	4990
chemokine (C-X-C motif) ligand 6 (granulocyte chemotactic protein 2)	CXCL6	6372		H2.0-like homeobox 1 (Drosophila)	HLX	3142
surfactant, pulmonary-associated protein B	SFTPB	6439		homeobox D8	HOXD8	3234
secreted phosphoprotein 2, 24kDa	SPP2	6694		GATA binding protein 4	GATA4	2626
tachykinin, precursor 1 (substance K, substance P, neurokinin 1, neurokinin 2, neuromedin L, neurokinin alpha, neuropeptide K, neuropeptide gamma)	TAC1	6863		distal-less homeobox 5	DLX5	1749
interleukin 1 family, member 5 (delta)	IL1F5	26525		SRY (sex determining region Y)-box 2	SOX2	6657
proteoglycan 4	PRG4	10216		short stature homeobox 2	SHOX2	6474
	SCRG1	11341		LIM domain binding 3	LDB3	11155
periostin, osteoblast specific factor	POSTN	10631		aristaless-like homeobox 4	ALX4	60529
chemokine (C-C motif) ligand 26	CCL26	10344		LIM homeobox 4	LHX4	89884
tumor necrosis factor (ligand) superfamily, member 13b	TNFSF13B	10673
spondin 2, extracellular matrix protein	SPON2	10417
SPARC related modular calcium binding 2	SMOC2	64094
interleukin 1 family, member 9	IL1F9	56300
CKLF-like MARVEL transmembrane domain containing 5	CMTM5	116173
netrin G2	NTNG2	84628
interleukin 1 family, member 10 (theta)	IL1F10	84639
